# Supplementary material for: Nature Forest Reserves in Tanzania and their importance for conservation
Source: PLoS One. 2024 Feb 5;19(2):e0281408. doi: 10.1371/journal.pone.0281408 (PMC10843475; doi:10.1371/journal.pone.0281408)
Supplement: S1 Fig — Painting 2: The narrowly endemic Udzungwa forest partridge (Xenoperdix udzungwensis), and grey-faced sengi (Rhynchocyon udzungwensis) encountering each other on the forest floor in the Kilombero Nature Reserve in the Udzungwa Mountains within the Eastern Arc mountains region. (ZIP) [file pone.0281408.s001.zip]

Archive with 4 entries (4 files):
- Figure S1.tif
- __MACOSX/._Figure S1.tif
- Figure S1_1.tif
- __MACOSX/._Figure S1_1.tif
