# Supplementary material for: Nature Forest Reserves in Tanzania and their importance for conservation
Source: PLoS One. 2024 Feb 5;19(2):e0281408. doi: 10.1371/journal.pone.0281408 (PMC10843475; doi:10.1371/journal.pone.0281408)
Supplement: S2 Table — (ZIP) [file pone.0281408.s003.zip]

Archive with 5 entries (4 files):
- Table S2/
- Table S2/Table-S2-2.tif
- __MACOSX/Table S2/._Table-S2-2.tif
- Table S2/Table-S2-1-.tif
- __MACOSX/Table S2/._Table-S2-1-.tif
